# Supplementary material for: A Fibroblast-Derived Secretome Stimulates the Growth and Invasiveness of 3D Plexiform Neurofibroma Spheroids
Source: Cancers (Basel). 2024 Jul 9;16(14):2498. doi: 10.3390/cancers16142498 (PMC11274591; doi:10.3390/cancers16142498)
Supplement: Supplementary file 1 [file cancers-16-02498-s001.zip]

Archive with 1 entries (1 files):
- cancers-3045606-supplementary.pdf
